# Supplementary material for: Metatranscriptomic insights into the dengue patient blood microbiome: Enhanced microbial diversity and metabolic activity in severe patients
Source: PLoS Negl Trop Dis. 2024 Oct 17;18(10):e0012589. doi: 10.1371/journal.pntd.0012589 (PMC11521311; doi:10.1371/journal.pntd.0012589)
Supplement: S1 File — (XLSX) [file pntd.0012589.s001.xlsx]

## Sheet: PHYLUM
S1 File: Phylum level taxonomic communities across dengue severity groups
Phylum	Average value (Mild)	Average value (Moderate)	Average value (Severe)
Acidobacteria	0.201569	0.179461	0.204024
Actinobacteria	15.5116	14.6453	14.9459
Aquificae	0.0965336	0.100116	0.0687714
Armatimonadetes	0.0365943	0.0326542	0.0232734
Bacteroidetes	7.14664	7.20977	6.85075
Balneolaeota	0.00727356	0.00569791	0.00747217
Caldiserica	0.00697735	0.00415255	0.00383647
Calditrichaeota	0.0165764	0.0176676	0.0210332
Candidatus Cloacimonetes	0.0101542	0.0043615	0.00424548
Candidatus Gracilibacteria	0.0644286	0.0648735	0.0706591
Candidatus Saccharibacteria	0.0301464	0.0305561	0.0168077
Chlamydiae	0.347856	0.352489	0.390806
Chlorobi	0.0887006	0.0933222	0.0986839
Chloroflexi	0.203227	0.176033	0.170364
Chrysiogenetes	0.00313717	0.00339989	0.00133245
Coprothermobacterota	0.00721815	0.00237077	0.00248424
Cyanobacteria	2.63752	2.85639	2.7257
Deferribacteres	0.0739192	0.066384	0.0711538
Deinococcus-Thermus	0.557976	0.546067	0.423591
Dictyoglomi	0.0165341	0.0230864	0.0293086
Elusimicrobia	0.102398	0.104942	0.112908
Fibrobacteres	0.0110238	0.009724	0.0162535
Firmicutes	15.7788	16.1292	15.2741
Fusobacteria	1.02065	1.0721	1.15001
Gemmatimonadetes	0.0688339	0.0646733	0.0580324
Ignavibacteriae	0.0235499	0.0214026	0.0183244
Kiritimatiellaeota	0.00677269	0.0059266	0.00759453
Lentisphaerae	0.0110228	0.00913369	0.00927746
Nitrospirae	0.0507481	0.0506357	0.0505618
Planctomycetes	0.407128	0.346134	0.413299
Proteobacteria	36.8496	36.1653	37.0548
Spirochaetes	1.37525	1.45043	1.52039
Synergistetes	0.0424035	0.0447981	0.0291798
Tenericutes	4.60283	4.74921	4.98111
Thermodesulfobacteria	0.110036	0.11164	0.116351
Thermotogae	0.477422	0.480167	0.493867
Verrucomicrobia	0.230394	0.188138	0.194115

## Sheet: GENUS
S1 File: Genus level taxonomic communities across dengue severity groups
Genus	Average value (Mild)	Average value (Moderate)	Average value (Severe)
Acaryochloris	0.0175213	0.0166823	0.0202171
Acetoanaerobium	0.0275106	0.0243342	0.0159725
Acetobacter	0.11993	0.122315	0.121605
Acetobacterium	0.0181181	0.018364	0.017621
Acetohalobium	0.00987285	0.00715987	0.00895858
Acetomicrobium	0.00325619	0.00543684	0.00433949
Acholeplasma	0.0517685	0.0505423	0.0382579
Achromobacter	0.162201	0.152631	0.15926
Acidaminococcus	0.0187664	0.0196192	0.0139901
Acidibrevibacterium	0.00969349	0.0113573	0.0129716
Acidiferrobacter	0.0296191	0.0294475	0.0475436
Acidihalobacter	0.0672766	0.0590848	0.0900622
Acidimicrobium	0.0125614	0.00955072	0.00893986
Acidiphilium	0.0245832	0.0335721	0.0248633
Acidipropionibacterium	0.0338534	0.0374783	0.0308966
Acidisarcina	0.0279138	0.0268857	0.0266583
Acidithiobacillus	0.0800121	0.0697319	0.0883527
Acidobacterium	0.00545816	0.0060053	0.0149632
Acidothermus	0.00610438	0.00771481	0.00586547
Acidovorax	0.179038	0.174924	0.170321
Acinetobacter	1.51296	1.51069	1.33527
Actinoalloteichus	0.0616454	0.060474	0.0654758
Actinobacillus	0.0891274	0.0923935	0.0979139
Actinomadura	0.0198843	0.0165914	0.0227384
Actinomyces	0.150607	0.137047	0.13858
Actinoplanes	0.13033	0.113816	0.124592
Actinopolymorpha	0.0362167	0.0463475	0.0398456
Actinopolyspora	0.0111888	0.0121045	0.01296
Actinosynnema	0.032673	0.0292514	0.0447388
Actinotignum	0.0126243	0.0096495	0.0116779
Adlercreutzia	0.00600391	0.00589494	0.00296521
Advenella	0.009164	0.00784898	0.0109912
Aequorivita	0.00952438	0.0107984	0.0126247
Aeribacillus	0.0121603	0.0147404	0.0143373
Aerococcus	0.121243	0.132602	0.0960122
Aeromicrobium	0.0874145	0.0849562	0.062493
Aeromonas	0.483421	0.503534	0.371857
Afipia	0.0111577	0.0126779	0.0159924
Agarilytica	0.0601972	0.0636944	0.0649101
Agarivorans	0.00713976	0.00632492	0.00812476
Aggregatibacter	0.123513	0.128557	0.134957
Agrobacterium	0.177152	0.190646	0.194006
Agrococcus	0.0726823	0.0516489	0.054006
Agromyces	0.0648749	0.0497759	0.0459404
Ahniella	0.0206041	0.0139353	0.0186039
Akkermansia	0.0239597	0.0253775	0.0226965
Alcaligenes	0.069027	0.0818987	0.0683758
Alcanivorax	0.0574873	0.0471949	0.0540391
Algibacter	0.0268853	0.0275477	0.0312715
Algoriphagus	0.0452479	0.0298042	0.030192
Alicycliphilus	0.0220055	0.0153473	0.0165782
Alicyclobacillus	0.0124233	0.0119001	0.00807681
Aliivibrio	0.0583387	0.0555166	0.0467785
Alistipes	0.0279214	0.026791	0.0249428
Alkalihalobacillus	0.0629533	0.0738225	0.0680062
Alkalilimnicola	0.00225951	0.00319237	0.00261015
Alkaliphilus	0.0367587	0.0385926	0.0448212
Alkalitalea	0.0178659	0.0205902	0.01706
Alloactinosynnema	0.0298503	0.0209959	0.0303294
Allochromatium	0.00390096	0.00175784	0.00138
Allofrancisella	0.0111029	0.0143497	0.0151134
Allokutzneria	0.00805033	0.0119896	0.0100742
Allopseudarcicella	0.019175	0.0174869	0.00948904
Altererythrobacter	0.13486	0.112011	0.129544
Alteromonas	0.115178	0.116136	0.103343
Aminobacter	0.136604	0.126858	0.15674
Aminobacterium	0.00882584	0.00490524	0.000549644
Aminomonas	0.00410176	0.00683203	0.00303735
Ammonifex	0.00569456	0.00387287	0.00174198
Amphibacillus	0.0102568	0.0136654	0.00694394
Amycolatopsis	0.143588	0.134852	0.168479
Anabaena	0.118819	0.133739	0.132278
Anabaenopsis	0.0105934	0.0105849	0.0113121
Anaerobutyricum	0.0384391	0.0350475	0.0361789
Anaerococcus	0.0808639	0.0806872	0.0662329
Anaerolinea	0.0108452	0.0105677	0.0109978
Anaeromyxobacter	0.0909475	0.0821351	0.101804
Anaerostipes	0.0407319	0.0467393	0.03359
Anaerotignum	0.0172254	0.0228744	0.0144336
Anaplasma	0.0526202	0.0531668	0.0589887
Anderseniella	0.0296599	0.0237258	0.0219027
Aneurinibacillus	0.0160389	0.022462	0.0225297
Anoxybacillus	0.101909	0.12156	0.0848637
Antarctobacter	0.00505055	0.00605662	0.00320127
Aquabacterium	0.0169635	0.0245083	0.0137911
Aquaspirillum	0.00721589	0.00402624	0.00699602
Aquifex	0.0103042	0.00813453	0.00657418
Aquiflexum	0.0260532	0.0223954	0.0277703
Aquimarina	0.0776149	0.0871075	0.0914035
Aquitalea	0.00868534	0.00614906	0.00517336
Arachidicoccus	0.0428348	0.0376574	0.0412998
Arcanobacterium	0.0185985	0.0262178	0.0103707
Archangium	0.0430205	0.0472901	0.0427226
Arcobacter	0.369987	0.381643	0.422286
Arcticibacterium	0.00791104	0.00619774	0.00722929
Arenibacter	0.0231923	0.0213913	0.0179895
Aromatoleum	0.0158149	0.0190475	0.0153666
Arsenicicoccus	0.0303222	0.0279228	0.0178668
Arsenophonus	0.0819977	0.0825712	0.0910365
Arthrobacter	0.253692	0.231197	0.165594
Arthrospira	0.0336146	0.0313209	0.0330625
Asaia	0.0108368	0.00949014	0.00993266
Asticcacaulis	0.0265449	0.0209229	0.0262729
Atopobium	0.00712683	0.00284582	0.00602367
Aurantimicrobium	0.08428	0.109317	0.113394
Auraticoccus	0.053863	0.0506818	0.0456606
Aureimonas	0.0226879	0.0236542	0.0104216
Aureitalea	0.00546553	0.00357767	0.0022335
Auricoccus	0.0325297	0.0300159	0.0219515
Auritidibacter	0.0424896	0.0349741	0.0277292
Austwickia	0.0361087	0.0340285	0.0347042
Azoarcus	0.0406401	0.0367694	0.030149
Azorhizobium	0.0146758	0.0115635	0.00955053
Azospira	0.0162482	0.0122084	0.0083712
Azospirillum	0.158977	0.133833	0.15209
Azotobacter	0.0634222	0.0634668	0.0744899
Bacillus	2.17699	2.16938	2.195
Bacterioplanes	0.00798905	0.00780996	0.00267673
Bacteriovorax	0.0218358	0.0162282	0.0171505
Bacteroides	0.326098	0.366198	0.30814
Barnesiella	0.0171426	0.0132492	0.0100962
Bartonella	0.338538	0.345557	0.394727
Basfia	0.00959632	0.0118965	0.00800736
Basilea	0.0165575	0.0143075	0.0153927
Bdellovibrio	0.0437293	0.0460664	0.0449482
Beggiatoa	0.0151695	0.014078	0.00616676
Beijerinckia	0.00779232	0.00757183	0.00788856
Belliella	0.0321294	0.025582	0.0199456
Bernardetia	0.0366901	0.0383506	0.0365714
Beutenbergia	0.0311611	0.0186206	0.0207672
Bibersteinia	0.0117068	0.00932172	0.00742835
Bifidobacterium	0.233489	0.213711	0.180179
Blastochloris	0.0301436	0.0223428	0.0221938
Blastococcus	0.0619988	0.0668155	0.0742427
Blastomonas	0.00371585	0.00542311	0.000994236
Blattabacterium	0.539873	0.553907	0.586391
Blautia	0.0982983	0.112046	0.0823126
Bordetella	0.308536	0.297495	0.373072
Borrelia	0.369452	0.400632	0.409323
Borreliella	0.182989	0.210529	0.205766
Bosea	0.0669518	0.0497555	0.0637528
Brachybacterium	0.282113	0.242156	0.196355
Brachyspira	0.299259	0.325858	0.37095
Bradymonas	0.0489208	0.0590876	0.0519015
Bradyrhizobium	0.601411	0.569173	0.799678
Brenneria	0.0186871	0.0231102	0.0257147
Breoghania	0.0104915	0.00876437	0.0127014
Brevefilum	0.0257154	0.0269663	0.0297259
Brevibacillus	0.0520359	0.0555015	0.0456721
Brevibacterium	0.0551072	0.0610397	0.0486297
Brevirhabdus	0.014641	0.0115284	0.0135113
Brevundimonas	0.43357	0.438951	0.309815
Brochothrix	0.0180472	0.0189976	0.0180085
Brucella	0.147926	0.122766	0.11346
Buchnera	0.188528	0.194244	0.212479
Burkholderia	1.01233	1.02595	1.22098
Butyrivibrio	0.0415095	0.0492313	0.0447922
Caldanaerobacter	0.00977801	0.00702546	0.00552504
Caldicellulosiruptor	0.260924	0.267577	0.273835
Caldilinea	0.0155118	0.0121971	0.0126833
Caldimicrobium	0.00725606	0.00569774	0.00913093
Caldisericum	0.00697735	0.00415255	0.00383647
Calditerrivibrio	0.0179107	0.014772	0.0159674
Caldithrix	0.0165764	0.0176676	0.0210332
Calothrix	0.255113	0.293849	0.277852
Campylobacter	1.00167	1.01296	1.11086
Candidatus Accumulibacter	0.0048386	0.00511529	0.0050032
Candidatus Amoebophilus	0.00672388	0.0098551	0.00424796
Candidatus Aquiluna	0.00978562	0.00637924	0.00532035
Candidatus Arthromitus	0.0273939	0.0303592	0.0394827
Candidatus Atelocyanobacterium	0.0187196	0.0190607	0.0214393
Candidatus Azobacteroides	0.0415953	0.0453969	0.0438769
Candidatus Babela	0.0400853	0.0352455	0.0350246
Candidatus Blochmannia	0.184753	0.189809	0.198973
Candidatus Cardinium	0.047767	0.0439313	0.0410651
Candidatus Carsonella	0.128083	0.134786	0.143362
Candidatus Cloacimonas	0.0101542	0.0043615	0.00424548
Candidatus Cyclonatronum	0.00727356	0.00569791	0.00747217
Candidatus Desulfofervidus	0.00855821	0.0082935	0.00779436
Candidatus Desulforudis	0.0222876	0.0230218	0.0182424
Candidatus Doolittlea	0.00275532	0.00396504	0.00254274
Candidatus Endolissoclinum	0.0449399	0.0381664	0.0397391
Candidatus Evansia	0.0395645	0.0431344	0.0453166
Candidatus Fokinia	0.0044167	0.00224455	0.00434268
Candidatus Fonsibacter	0.0582761	0.0595663	0.0666623
Candidatus Fukatsuia	0.016682	0.0132218	0.0155526
Candidatus Gullanella	0.0161883	0.0202928	0.015253
Candidatus Hamiltonella	0.0774413	0.0827033	0.0745128
Candidatus Hoaglandella	0.00888618	0.0100031	0.00936952
Candidatus Ishikawaella	0.0035313	0.00477373	0.00237688
Candidatus Izimaplasma	0.00778275	0.00624879	0.00646503
Candidatus Kinetoplastibacterium	0.0784857	0.0755219	0.0868585
Candidatus Koribacter	0.00328163	0.00591619	0.0019041
Candidatus Kuenenia	0.0241049	0.0187769	0.0278985
Candidatus Methylopumilus	0.0181382	0.0166071	0.0142335
Candidatus Midichloria	0.00162308	0.00249246	0.00398684
Candidatus Mikella	0.0127209	0.0119316	0.0113655
Candidatus Moranella	0.00372781	0.0024621	0.00628905
Candidatus Nanopelagicus	0.00721382	0.00355258	0.0101307
Candidatus Nasuia	0.124959	0.128667	0.142992
Candidatus Nitrosoglobus	0.0142919	0.0103876	0.00862972
Candidatus Nucleicultrix	0.00712453	0.00785323	0.00685629
Candidatus Paracaedibacter	0.0112584	0.00898126	0.00869216
Candidatus Pelagibacter	0.252142	0.259722	0.287424
Candidatus Phaeomarinobacter	0.00999771	0.0108118	0.0115109
Candidatus Phycorickettsia	0.00389592	0.00383553	0.00223994
Candidatus Phytoplasma	0.264591	0.271267	0.303612
Candidatus Planktophila	0.0220912	0.0227414	0.0159148
Candidatus Portiera	0.243151	0.270018	0.264008
Candidatus Profftella	0.0513748	0.0519994	0.0555758
Candidatus Promineofilum	0.0211415	0.011152	0.0123786
Candidatus Protochlamydia	0.0476896	0.0429114	0.0440082
Candidatus Puniceispirillum	0.0170562	0.0160118	0.0149428
Candidatus Purcelliella	0.161523	0.16612	0.1696
Candidatus Riesia	0.0213576	0.0229174	0.0272395
Candidatus Ruthia	0.0178388	0.0115947	0.0100204
Candidatus Solibacter	0.0250017	0.0254591	0.026553
Candidatus Sulcia	0.160616	0.16684	0.182003
Candidatus Symbiobacter	0.0283521	0.0269385	0.0221994
Candidatus Tachikawaea	0.0656613	0.0666093	0.0721716
Candidatus Thioglobus	0.0311251	0.0300355	0.0349777
Candidatus Tremblaya	0.00071367	0.00138144	0.00073585
Candidatus Walczuchella	0.0434963	0.0581949	0.0460929
Candidatus Xiphinematobacter	0.0092196	0.0052694	0.00667127
Capnocytophaga	0.27613	0.295536	0.30646
Carboxydocella	0.00572644	0.00773244	0.0050859
Carboxydothermus	0.0223907	0.0288485	0.022331
Carnobacterium	0.118947	0.115248	0.103041
Castellaniella	0.0134032	0.0122396	0.0259151
Catenovulum	0.025106	0.0205246	0.0211583
Catenulispora	0.0241007	0.0189029	0.025804
Caulobacter	0.128249	0.111645	0.127745
Cedecea	0.0127889	0.0121239	0.0155658
Celeribacter	0.128789	0.1147	0.127546
Cellulomonas	0.137968	0.105297	0.107122
Cellulophaga	0.0757587	0.0837039	0.0848313
Cellulosilyticum	0.0261623	0.0227362	0.0263651
Cellulosimicrobium	0.041354	0.0382909	0.0475012
Cellvibrio	0.0701319	0.046778	0.0495192
Chamaesiphon	0.0258611	0.0326634	0.0248554
Chania	0.00347424	0.0049463	0.0106364
Chelativorans	0.00435435	0.00609209	0.00932717
Chelatococcus	0.0156898	0.0141496	0.0110031
Chitinophaga	0.0448987	0.0403118	0.0393116
Chlamydia	0.199478	0.211087	0.232027
Chloracidobacterium	0.0160875	0.0115732	0.0121654
Chlorobaculum	0.0103517	0.011137	0.0164087
Chlorobium	0.062455	0.0658881	0.0600323
Chloroflexus	0.0149963	0.0140388	0.014721
Chloroherpeton	0.00360111	0.00415108	0.00499189
Chondrocystis	0.0260205	0.0247942	0.0300289
Chondromyces	0.0209051	0.0242346	0.0222195
Christensenella	0.00917188	0.00892953	0.0075036
Chromobacterium	0.0521887	0.0482811	0.0463158
Chromohalobacter	0.0057741	0.00584089	0.00767955
Chroococcidiopsis	0.0585583	0.0611794	0.0479577
Chryseobacterium	0.35366	0.351312	0.340448
Chryseolinea	0.037095	0.0279521	0.0241056
Chthonomonas	0.019343	0.0195312	0.0074277
Citrobacter	0.272237	0.280053	0.315217
Citromicrobium	0.00843883	0.0040535	0.00483853
Clavibacter	0.0436791	0.0403614	0.0479665
Cloacibacillus	0.0111736	0.0121173	0.0069188
Clostridioides	0.133482	0.131698	0.151414
Clostridium	1.64569	1.67967	1.79438
Cnuibacter	0.0269899	0.0192726	0.0185145
Cobetia	0.00142936	0.00500864	0.00409658
Cohaesibacter	0.0210289	0.0143883	0.0131069
Collimonas	0.0789966	0.0906694	0.0752702
Collinsella	0.0166554	0.0131831	0.0107917
Colwellia	0.175929	0.169735	0.185291
Comamonas	0.132417	0.118616	0.110127
Conexibacter	0.0459467	0.044833	0.0433315
Confluentimicrobium	0.0212591	0.0150796	0.0128454
Congregibacter	0.0360585	0.0332839	0.0246181
Coprothermobacter	0.00721815	0.00237077	0.00248424
Coraliomargarita	0.0120203	0.00496472	0.00588602
Corallococcus	0.037788	0.0271229	0.0695808
Coriobacterium	0.00727212	0.00667688	0.00776178
Corynebacterium	1.4668	1.41569	0.997869
Coxiella	0.0283112	0.025721	0.0275145
Crenobacter	0.0079384	0.00356563	0.00614767
Crinalium	0.0409234	0.0400059	0.048672
Croceibacter	0.00396581	0.00313766	0.0131681
Croceicoccus	0.133995	0.121114	0.125201
Crocosphaera	0.0119752	0.0103067	0.0111121
Cronobacter	0.0526312	0.0530232	0.0487251
Cryobacterium	0.0121681	0.0122098	0.0196546
Cryptobacterium	0.00166313	0.00379378	0.00538975
Cupriavidus	0.316524	0.328431	0.361867
Curtobacterium	0.0789624	0.0735248	0.062789
Curvibacter	0.0115671	0.00831011	0.00798533
Cutibacterium	0.261024	0.266894	0.241062
Cyanobacterium	0.0206795	0.0295276	0.0191779
Cyanobium	0.0406041	0.0319974	0.0593683
Cyanothece	0.0175573	0.0125278	0.0113983
Cyclobacterium	0.0424609	0.0416292	0.0403122
Cycloclasticus	0.00240231	0.00273666	0.00205273
Cylindrospermum	0.0277608	0.0383322	0.0239868
Cystobacter	0.0227745	0.0200264	0.0249335
Cytobacillus	0.0469847	0.0454173	0.0480062
Cytophaga	0.0227601	0.0199323	0.0267537
Dactylococcopsis	0.01161	0.0156002	0.0131253
Dechloromonas	0.0149123	0.015856	0.0232651
Deferribacter	0.0292209	0.0307116	0.0334175
Defluviimonas	0.0521957	0.0454767	0.0420383
Defluviitoga	0.0183454	0.0221325	0.0243553
Dehalobacter	0.0135179	0.0221758	0.00884729
Dehalobacterium	0.0217307	0.0192502	0.0220057
Dehalococcoides	0.0109604	0.0101475	0.00894456
Dehalogenimonas	0.0167303	0.0131474	0.016884
Deinococcus	0.375699	0.318817	0.240147
Delftia	0.107278	0.0777465	0.0888347
Denitrobacterium	0.00183374	0.0019028	0.00379464
Denitrovibrio	0.0173159	0.0136894	0.0108393
Dermabacter	0.0290597	0.0284204	0.0180308
Dermacoccus	0.0206316	0.0268206	0.0159576
Dermatophilus	0.0318567	0.0335282	0.0249678
Desulfallas	0.00659608	0.0085064	0.00755851
Desulfarculus	0.0108877	0.00753873	0.0136415
Desulfatibacillum	0.00975322	0.00643994	0.0089996
Desulfitobacterium	0.0436962	0.038579	0.0326965
Desulfobacca	0.0113855	0.0119728	0.00615544
Desulfobacter	0.0483245	0.0611694	0.0539653
Desulfobacterium	0.00361415	0.00497118	0.0116125
Desulfobacula	0.0173237	0.017694	0.0170051
Desulfobulbus	0.0331577	0.024529	0.0279571
Desulfocapsa	0.013665	0.0118706	0.0128887
Desulfococcus	0.0133219	0.0149719	0.0121024
Desulfocurvibacter	0.0116561	0.00631091	0.0111747
Desulfofarcimen	0.0313357	0.0372842	0.0265113
Desulfohalobium	0.00519724	0.00607106	0.00322482
Desulfomicrobium	0.061355	0.0526992	0.0422077
Desulfomonile	0.00930905	0.0132162	0.00942695
Desulfosporosinus	0.0362979	0.0329373	0.0320684
Desulfotalea	0.0265933	0.0230601	0.014709
Desulfotomaculum	0.0751941	0.0771451	0.074325
Desulfovibrio	0.144229	0.14558	0.144907
Desulfurella	0.0268015	0.0244187	0.0174455
Desulfurispirillum	0.00313717	0.00339989	0.00133245
Desulfurivibrio	0.00636168	0.00541466	0.00362981
Desulfurobacterium	0.0104264	0.0097522	0.0102988
Desulfuromonas	0.022736	0.0202264	0.0235442
Devosia	0.100736	0.0891102	0.0854384
Devriesea	0.0189687	0.0119645	0.0110417
Dialister	0.0205712	0.0193304	0.0154172
Diaphorobacter	0.0077101	0.00511612	0.00510607
Dichelobacter	0.0112498	0.0129887	0.00998149
Dickeya	0.108894	0.106977	0.111493
Dictyoglomus	0.0165341	0.0230864	0.0293086
Dietzia	0.13593	0.124233	0.105599
Dinoroseobacter	0.017588	0.0130297	0.0313343
Dokdonella	0.0197755	0.0120284	0.0153747
Dokdonia	0.052256	0.0603252	0.0554752
Dolichospermum	0.0316382	0.0326059	0.0323558
Draconibacterium	0.051058	0.0395435	0.0368882
Dyadobacter	0.0209975	0.017365	0.0144795
Dyella	0.0265953	0.0218732	0.0256262
Echinicola	0.0232289	0.0251601	0.0164259
Ectothiorhodospira	0.00807977	0.00822034	0.00896774
Edwardsiella	0.0658013	0.0611232	0.0490683
Eggerthella	0.0222865	0.0162302	0.0147642
Ehrlichia	0.243757	0.253037	0.245123
Eikenella	0.00311061	0.00381384	0.003974
Elizabethkingia	0.138297	0.144112	0.139451
Elusimicrobium	0.0133076	0.0141501	0.016317
Endomicrobium	0.0141585	0.0146176	0.0136742
Endozoicomonas	0.00578433	0.00476685	0.00758132
Ensifer	0.0339148	0.0322284	0.0256864
Enterobacter	0.342449	0.35781	0.348876
Enterocloster	0.0187667	0.0210967	0.020011
Enterococcus	0.341685	0.348881	0.374471
Enterovibrio	0.00479844	0.00710704	0.00584408
Entomoplasma	0.110958	0.124011	0.115552
Ephemeroptericola	0.00532638	0.00596953	0.00500181
Epibacterium	0.007358	0.00777206	0.0110724
Ereboglobus	0.0129966	0.0112615	0.00546541
Erwinia	0.0633473	0.081431	0.0677116
Erysipelothrix	0.0195171	0.0198804	0.0147121
Erythrobacter	0.123181	0.120949	0.146164
Escherichia	0.388132	0.40657	0.431286
Ethanoligenens	0.0110323	0.0132653	0.0133479
Eubacterium	0.0538823	0.0571281	0.0502255
Euzebya	0.0198474	0.0154881	0.0154576
Exiguobacterium	0.147515	0.130413	0.0763275
Ezakiella	0.0401753	0.0311413	0.0460466
Faecalibacterium	0.0518731	0.0573859	0.0400891
Faecalibaculum	0.0192276	0.013563	0.0158272
Faecalitalea	0.0258717	0.0279593	0.0166689
Fastidiosipila	0.0340315	0.032001	0.0351913
Fermentimonas	0.0125129	0.00846251	0.0120121
Ferrimonas	0.00438488	0.00400258	0.00513918
Ferriphaselus	0.000631404	0.00231746	0.0023244
Fervidobacterium	0.115705	0.110377	0.112092
Fibrella	0.0216132	0.0201193	0.0187476
Fibrobacter	0.0110238	0.009724	0.0162535
Fictibacillus	0.0263603	0.0267762	0.0229594
Filifactor	0.0104915	0.00868295	0.0111192
Filimonas	0.0154014	0.0182833	0.0145889
Filomicrobium	0.0114631	0.00604093	0.00646235
Fimbriimonas	0.0172513	0.0131231	0.0158457
Finegoldia	0.0608005	0.0626446	0.0427868
Fischerella	0.0770277	0.0708297	0.0682994
Flagellimonas	0.0148729	0.013858	0.0135312
Flammeovirga	0.0247853	0.0245815	0.0270112
Flavisolibacter	0.0438725	0.0394091	0.0298009
Flavivirga	0.0170181	0.0136042	0.0190976
Flavobacterium	0.687979	0.703037	0.708476
Flavonifractor	0.0225098	0.0220479	0.0160318
Flexistipes	0.00947167	0.0072111	0.0109297
Fluoribacter	0.0150419	0.0164645	0.0271526
Fluviicola	0.0164347	0.0128437	0.00988222
Formosa	0.0732162	0.0688826	0.0687161
Francisella	0.1523	0.162847	0.15988
Frankia	0.127122	0.111918	0.138975
Frateuria	0.00736662	0.00441306	0.00626858
Friedmanniella	0.0610072	0.0542441	0.0617339
Frischella	0.0134064	0.0150457	0.00966055
Frondihabitans	0.04859	0.0345636	0.0359386
Fuerstia	0.0155994	0.0144137	0.00771804
Fusobacterium	0.546397	0.578156	0.620298
Gallaecimonas	0.00761015	0.00665661	0.00775946
Gallibacterium	0.00598397	0.0101296	0.00574442
Gallionella	0.00442671	0.0046048	0.00477666
Gardnerella	0.0590888	0.0718554	0.0554795
Geitlerinema	0.0138853	0.0160325	0.0151089
Gemella	0.114281	0.114684	0.0925695
Geminocystis	0.049918	0.063544	0.060073
Gemmata	0.043293	0.0464593	0.0538915
Gemmatimonas	0.0371126	0.0375036	0.0355544
Gemmatirosa	0.0317213	0.0271698	0.0224779
Gemmobacter	0.0402621	0.0321056	0.0304424
Geoalkalibacter	0.00895453	0.00900713	0.00950906
Geobacillus	0.201953	0.216145	0.202627
Geobacter	0.0729922	0.0612092	0.0724186
Geodermatophilus	0.04667	0.0333064	0.0323652
Geosporobacter	0.0152084	0.0109198	0.0110861
Gibbsiella	0.00552628	0.00674864	0.00594493
Gilliamella	0.0260474	0.0326025	0.0321329
Gillisia	0.00862531	0.00657921	0.0145527
Gilvibacter	0.00869266	0.00838237	0.0133568
Glaciecola	0.0128281	0.00999887	0.0137888
Glaesserella	0.0998184	0.104875	0.111027
Gloeobacter	0.0254645	0.0274612	0.0429445
Gloeocapsa	0.0234246	0.0231456	0.0233547
Gloeomargarita	0.00722289	0.00733882	0.00607845
Gloeothece	0.0377619	0.0378579	0.0281417
Gluconacetobacter	0.0119529	0.0105602	0.0138325
Gluconobacter	0.0221767	0.0209318	0.0266025
Glutamicibacter	0.0346091	0.0285442	0.0221485
Gordonia	0.130342	0.106722	0.119388
Gordonibacter	0.0289826	0.0252404	0.0376443
Gottschalkia	0.0204804	0.0256104	0.0304088
Gramella	0.080668	0.0707676	0.0740838
Granulibacter	0.012706	0.0119198	0.0194524
Granulicella	0.0323146	0.0290791	0.0244533
Granulosicoccus	0.0330884	0.0309615	0.0272779
Grimontia	0.00547785	0.00475612	0.00529963
Gynuella	0.00565886	0.00349521	0.00752511
Haematospirillum	0.0197716	0.0216028	0.0123175
Haemophilus	0.233035	0.244184	0.234026
Hafnia	0.0203601	0.0240836	0.0183404
Hahella	0.0180061	0.011934	0.010567
Halanaerobium	0.0486366	0.0561754	0.0582964
Halarcobacter	0.0246401	0.0241452	0.0292901
Haliangium	0.0361086	0.0319602	0.0418105
Halioglobus	0.0116806	0.00743023	0.00785617
Haliscomenobacter	0.0389721	0.0428636	0.0310008
Halobacillus	0.0186754	0.0224742	0.0128026
Halobacteriovorax	0.0145295	0.0161054	0.0140809
Halobacteroides	0.0139387	0.0176334	0.0171244
Halocynthiibacter	0.0100953	0.00772911	0.00950657
Halomicronema	0.00947992	0.0104984	0.00844785
Halomonas	0.397694	0.395903	0.438905
Halorhodospira	0.0196146	0.0118914	0.0128706
Halotalea	0.0260131	0.0233837	0.0240162
Halothece	0.0143053	0.0219771	0.0197415
Halothermothrix	0.0295159	0.0226699	0.0400959
Halothiobacillus	0.0143673	0.0142504	0.0136764
Hartmannibacter	0.0198643	0.0152251	0.0169439
Helicobacter	0.451112	0.467565	0.471245
Heliobacterium	0.00988468	0.0111998	0.0129393
Herbaspirillum	0.0777711	0.0663078	0.0696951
Herbinix	0.0170379	0.0254627	0.0222584
Herminiimonas	0.0126006	0.0165849	0.0195945
Hippea	0.0111776	0.0168615	0.0118007
Hirschia	0.00654809	0.00934593	0.00515248
Histophilus	0.0820664	0.0867662	0.0882348
Hoeflea	0.0383442	0.0265697	0.0228101
Hoyosella	0.0184769	0.0134849	0.00673742
Humibacter	0.0259718	0.0306166	0.0123407
Hungateiclostridium	0.0994845	0.112996	0.125044
Hydrogenobacter	0.0028899	0.00118753	0.00449332
Hydrogenobaculum	0.00940628	0.0117625	0.00522625
Hydrogenophaga	0.0422093	0.0394476	0.0351476
Hydrogenophilus	0.019838	0.0258432	0.0149395
Hydrogenovibrio	0.00459344	0.00640966	0.00505634
Hymenobacter	0.217659	0.20825	0.161276
Hyphomicrobium	0.0481589	0.0412448	0.0368887
Hyphomonas	0.0922555	0.0891512	0.0563653
Ichthyobacterium	0.0136312	0.00773478	0.0120927
Idiomarina	0.0322211	0.0223459	0.0216084
Ignavibacterium	0.0131572	0.0109698	0.0136692
Ilyobacter	0.0348022	0.0392294	0.0387469
Immundisolibacter	0.0204838	0.0166466	0.016316
Indioceanicola	0.0319383	0.029781	0.0221314
Intestinimonas	0.0138674	0.0149779	0.0123295
Intrasporangium	0.0164236	0.0118215	0.00994075
Isoptericola	0.0621408	0.0469417	0.0364886
Isosphaera	0.0320426	0.0232297	0.0242637
Janibacter	0.0695772	0.0665046	0.0503716
Jannaschia	0.00908443	0.00950099	0.0106865
Janthinobacterium	0.086004	0.0950514	0.0846075
Jatrophihabitans	0.00679557	0.00595072	0.00691636
Jeongeupia	0.0105262	0.0107752	0.0102648
Jeotgalibaca	0.039593	0.0475514	0.0351965
Jeotgalibacillus	0.0148834	0.0143384	0.0164046
Jeotgalicoccus	0.0284479	0.023892	0.015398
Jiangella	0.0545323	0.0426085	0.0332225
Jonesia	0.0291755	0.025046	0.0168669
Jonquetella	0.00796193	0.00507936	0.00570595
Kangiella	0.02127	0.0143278	0.0118107
Ketobacter	0.0073276	0.0051571	0.00765833
Ketogulonicigenium	0.0653082	0.0497521	0.0364121
Kibdelosporangium	0.0292828	0.0400063	0.0285653
Kineococcus	0.0461795	0.0427508	0.0445485
Kingella	0.00312346	0.00578554	0.00448266
Kiritimatiella	0.00677269	0.0059266	0.00759453
Kitasatospora	0.0940251	0.0900385	0.133094
Klebsiella	0.386021	0.407442	0.436898
Kluyvera	0.018103	0.017847	0.0144431
Kocuria	0.31169	0.303726	0.243702
Komagataeibacter	0.0451468	0.0523758	0.0581316
Kordia	0.0259493	0.02407	0.0271407
Kosakonia	0.0392507	0.0362952	0.0271089
Kosmotoga	0.00555261	0.00634532	0.00733285
Kozakia	0.0126622	0.0107039	0.00549767
Kribbella	0.030386	0.0223183	0.0223391
Kurthia	0.0265345	0.0286322	0.0266298
Kushneria	0.0100632	0.0185623	0.00892555
Kutzneria	0.0139216	0.0115023	0.0157777
Kyrpidia	0.0858804	0.0931848	0.109394
Kytococcus	0.0589442	0.0526452	0.0378556
Labilibaculum	0.0200268	0.0156514	0.0183538
Labrenzia	0.00719292	0.00840683	0.0132454
Laceyella	0.00843217	0.0100049	0.0103647
Lachnoanaerobaculum	0.0179669	0.0253297	0.0138847
Lachnoclostridium	0.0593926	0.0632015	0.0487662
Lachnospira	0.0130555	0.0147203	0.0141198
Lacimicrobium	0.0318306	0.0277002	0.0198129
Lacinutrix	0.0898086	0.0925277	0.0902569
Lacrimispora	0.0354219	0.0434969	0.0271896
Lactobacillus	1.05228	1.07066	0.866861
Lactococcus	0.149795	0.156501	0.134028
Lacunisphaera	0.0140791	0.00992189	0.0134919
Laribacter	0.00640483	0.00716072	0.0066747
Lawsonella	0.0517439	0.0537226	0.0398007
Lawsonia	0.117997	0.124846	0.137091
Leadbetterella	0.0133852	0.0181185	0.0086749
Leclercia	0.0260599	0.0277856	0.0285924
Legionella	0.340564	0.331908	0.33931
Leifsonia	0.0826351	0.0747151	0.100804
Leisingera	0.00983693	0.00798956	0.00887357
Lelliottia	0.0376078	0.0403151	0.0332285
Leminorella	0.0192431	0.0179571	0.0160962
Lentibacillus	0.0112553	0.0130192	0.0100105
Lentzea	0.018191	0.0271376	0.0282233
Leptolyngbya	0.0798542	0.0800924	0.0737299
Leptospira	0.222353	0.217745	0.252023
Leptospirillum	0.00969591	0.0102757	0.00683972
Leptothrix	0.0297161	0.0392618	0.0209087
Leptotrichia	0.257326	0.268786	0.28031
Leuconostoc	0.138605	0.122131	0.115459
Libanicoccus	0.0571405	0.0561747	0.0649846
Liberibacter	0.16904	0.166622	0.17188
Limnobaculum	0.0258424	0.0197847	0.025092
Limnochorda	0.0209821	0.0198474	0.0290794
Limnohabitans	0.00768922	0.0103265	0.0109177
Limnospira	0.0263981	0.0242053	0.0237072
Listeria	0.106885	0.0984655	0.118029
Lonsdalea	0.00688581	0.00946492	0.00572098
Luteibacter	0.0128744	0.00655709	0.0103038
Luteimonas	0.0607848	0.0452479	0.0463113
Luteipulveratus	0.026406	0.014151	0.014526
Luteitalea	0.0537187	0.0438293	0.0727505
Lutibacter	0.0198921	0.0225395	0.0237562
Lysinibacillus	0.147945	0.163796	0.132327
Lysobacter	0.176834	0.160213	0.156839
Macrococcus	0.120042	0.122347	0.123671
Mageeibacillus	0.131096	0.137212	0.133102
Magnetococcus	0.0105172	0.0118608	0.00709736
Magnetospira	0.00742593	0.00755887	0.00633423
Magnetospirillum	0.105908	0.0967454	0.122772
Mahella	0.0187521	0.0112169	0.0201133
Mannheimia	0.102091	0.12185	0.11597
Maribacter	0.0517306	0.0603433	0.0617878
Maricaulis	0.00332848	0.00333547	0.0014953
Marichromatium	0.00845012	0.00585393	0.00790197
Mariniflexile	0.0228601	0.0205927	0.0245148
Marinilactibacillus	0.0158934	0.020597	0.0159736
Marinithermus	0.0152552	0.0198006	0.0199619
Marinitoga	0.175802	0.177155	0.200089
Marinobacter	0.0642529	0.056193	0.0665277
Marinobacterium	0.00645293	0.00428077	0.00648532
Marinomonas	0.0392464	0.0393562	0.0484333
Marinovum	0.0204083	0.0181569	0.0111407
Mariprofundus	0.0150778	0.0120004	0.0174876
Maritalea	0.00854913	0.00672891	0.00724567
Marivirga	0.0154471	0.0191344	0.0100194
Marivivens	0.0138582	0.0155973	0.00764063
Marmoricola	0.0429284	0.0347121	0.024911
Martelella	0.0259613	0.0163327	0.0229394
Massilia	0.20991	0.234646	0.188875
Massilistercora	0.0141299	0.0190199	0.0113976
Megamonas	0.0517269	0.0495954	0.0483207
Megasphaera	0.0300162	0.0256239	0.0286057
Meiothermus	0.019341	0.0182875	0.0160675
Melaminivora	0.0606737	0.0523964	0.05235
Melioribacter	0.0103927	0.0104328	0.00465521
Melissococcus	0.0226111	0.0276174	0.0265496
Melittangium	0.0779421	0.0665789	0.0858713
Mesobacillus	0.0104223	0.00682188	0.00804504
Mesoplasma	0.146419	0.161734	0.15879
Mesorhizobium	0.173841	0.154781	0.184266
Mesotoga	0.0359939	0.0327107	0.0199376
Methylacidiphilum	0.0478599	0.0485228	0.050157
Methylibium	0.0299385	0.034071	0.0242549
Methylobacillus	0.00669924	0.00369213	0.00199639
Methylobacterium	0.429264	0.361587	0.413321
Methylocaldum	0.00485867	0.00594663	0.0082919
Methyloceanibacter	0.0671751	0.0660455	0.0743442
Methylocella	0.0105728	0.0102013	0.0100324
Methylococcus	0.00965217	0.00868986	0.0123171
Methylocystis	0.0293552	0.0395365	0.0289003
Methylomicrobium	0.0375692	0.0326538	0.0355474
Methylomonas	0.0170762	0.0175756	0.0229427
Methylophaga	0.0157417	0.0133357	0.0162855
Methylophilus	0.0123605	0.00464741	0.0119929
Methylorubrum	0.123744	0.113201	0.113049
Methylosinus	0.0384508	0.050641	0.0408388
Methylotenera	0.0385644	0.0381195	0.0322812
Methyloversatilis	0.0128751	0.0109389	0.00770474
Methylovorus	0.00554825	0.00298688	0.00296484
Methylovulum	0.0585316	0.0779886	0.0714931
Micavibrio	0.0507153	0.046409	0.040551
Microbacterium	0.397302	0.349733	0.369684
Microbulbifer	0.036771	0.0414979	0.0346884
Microcella	0.00693424	0.00975944	0.00632344
Microchaete	0.0286581	0.0400868	0.0358165
Micrococcus	0.142693	0.134955	0.127287
Microcoleus	0.0136366	0.0095934	0.0135591
Microcystis	0.0915308	0.102517	0.0916877
Microlunatus	0.103209	0.104146	0.115383
Micromonospora	0.483882	0.460977	0.617954
Micropruina	0.0336857	0.0317875	0.0172485
Microterricola	0.0270557	0.0150098	0.019193
Microvirga	0.0421244	0.0332395	0.0275203
Microvirgula	0.00545332	0.00328249	0.00392187
Miniimonas	0.016498	0.0163945	0.0256492
Mitsuaria	0.0409667	0.0360769	0.0348214
Mixta	0.0128512	0.00973356	0.0132165
Mobiluncus	0.00717056	0.00698219	0.0022048
Modestobacter	0.0376306	0.0251805	0.0248359
Mogibacterium	0.0271469	0.022561	0.028844
Monoglobus	0.0213262	0.026414	0.0321935
Moorea	0.0778421	0.090462	0.077028
Moorella	0.00936174	0.0071367	0.00814463
Moraxella	0.212985	0.21857	0.216666
Morganella	0.0248476	0.0237948	0.0143859
Moritella	0.0401024	0.0359379	0.0384002
Mucilaginibacter	0.0976748	0.0902361	0.0845158
Mucinivorans	0.00983751	0.0059098	0.00359919
Murdochiella	0.00802417	0.00877587	0.00844107
Muribaculum	0.0133178	0.0144386	0.00800656
Muricauda	0.0163595	0.0161965	0.0153265
Mycetocola	0.0160979	0.0145537	0.0122939
Mycetohabitans	0.00980885	0.00926208	0.0071501
Mycobacterium	0.937506	0.899112	1.05272
Mycobacteroides	0.106667	0.0992788	0.116957
Mycolicibacter	0.0110442	0.019174	0.0133863
Mycolicibacterium	0.227119	0.244639	0.238898
Mycoplasma	2.30907	2.39219	2.52509
Myroides	0.075722	0.0792274	0.0756694
Myxococcus	0.0593886	0.0646804	0.0610891
Nakamurella	0.0469548	0.0399761	0.0500446
Natranaerobius	0.0108427	0.0117171	0.00623139
Nautilia	0.0289819	0.0300389	0.030491
Ndongobacter	0.00767757	0.0107844	0.00686154
Negativicoccus	0.00291067	0.0031477	0.00899604
Neisseria	0.44007	0.457346	0.462739
Neoasaia	0.00307193	0.00232831	0.00275659
Neomicrococcus	0.0121107	0.0115077	0.00779119
Neorhizobium	0.0460011	0.0469723	0.0533287
Neorickettsia	0.0066176	0.00316094	0.00523079
Niabella	0.0506475	0.0340005	0.037969
Niastella	0.0285778	0.0251265	0.0246394
Nitratifractor	0.00239309	0.00344458	0.00738939
Nitratireductor	0.0152638	0.0157674	0.0121141
Nitratiruptor	0.00618292	0.00563208	0.00748325
Nitrobacter	0.0142893	0.00760579	0.0139006
Nitrosococcus	0.0200892	0.0211928	0.025943
Nitrosomonas	0.145008	0.146422	0.163022
Nitrosospira	0.0241963	0.0227575	0.0127984
Nitrospira	0.0291642	0.0286334	0.0316372
Nitrospirillum	0.0324902	0.032711	0.0256733
Niveispirillum	0.0150067	0.0166038	0.0178464
Nocardia	0.122797	0.107826	0.13778
Nocardioides	0.232864	0.200876	0.170748
Nocardiopsis	0.10879	0.107488	0.107879
Nodularia	0.037072	0.0439061	0.0224292
Nonlabens	0.0513353	0.0545599	0.0435186
Nonomuraea	0.0215023	0.0202742	0.032883
Nostoc	0.313133	0.364661	0.356404
Novibacillus	0.00657261	0.00457309	0.00504907
Novosphingobium	0.0864869	0.0693533	0.0694516
Obesumbacterium	0.0165287	0.0168245	0.0194895
Oblitimonas	0.0566336	0.0458763	0.0412949
Oceanicoccus	0.00895922	0.00802109	0.0111992
Oceanimonas	0.0153351	0.016875	0.0183388
Oceanisphaera	0.0109963	0.0105685	0.0141135
Oceanithermus	0.00647595	0.00858667	0.0102577
Oceanobacillus	0.0366432	0.0440642	0.0387603
Ochrobactrum	0.0405257	0.0336316	0.0346853
Octadecabacter	0.0124322	0.0107837	0.0133059
Odoribacter	0.0654408	0.0602481	0.0483545
Oenococcus	0.0211396	0.0191558	0.0305223
Oleiphilus	0.0153194	0.0195093	0.0179404
Oleispira	0.021077	0.0236817	0.0169803
Oligella	0.012892	0.0161464	0.00844552
Oligotropha	0.00591353	0.00880728	0.000735422
Olleya	0.0461435	0.0447513	0.0439601
Olsenella	0.104418	0.0930388	0.100478
Opitutus	0.0311953	0.0199524	0.0230143
Orientia	0.0614872	0.0631043	0.0675827
Ornithinimicrobium	0.101288	0.0875517	0.0920128
Ornithobacterium	0.124957	0.138782	0.12127
Orrella	0.00616297	0.0031994	0.00594269
Oscillatoria	0.10928	0.12358	0.102759
Oscillibacter	0.0429119	0.0466232	0.0314086
Ottowia	0.048016	0.0317749	0.0287672
Owenweeksia	0.010939	0.0107248	0.00573264
Oxalobacter	0.0276857	0.0246933	0.0333567
Paenalcaligenes	0.00610124	0.00538267	0.00512198
Paenarthrobacter	0.010476	0.0206523	0.0160808
Paenibacillus	0.616486	0.649291	0.643188
Paeniclostridium	0.0677613	0.0687653	0.0715155
Paenisporosarcina	0.0147601	0.0181264	0.00683583
Pajaroellobacter	0.0104588	0.0106882	0.00778731
Paludibacter	0.0203693	0.0201348	0.0177155
Paludisphaera	0.0423535	0.0362083	0.0254366
Pandoraea	0.10418	0.0794055	0.150104
Pannonibacter	0.0598262	0.0631813	0.0695281
Pantoea	0.237784	0.240856	0.227798
Parabacteroides	0.0391306	0.037096	0.0306589
Paraburkholderia	0.162876	0.162987	0.161671
Parachlamydia	0.0832877	0.0853713	0.0873227
Paracoccus	0.449161	0.417233	0.383556
Paraflavitalea	0.0205733	0.0201227	0.0125616
Parageobacillus	0.042609	0.0357148	0.0302513
Paraglaciecola	0.0150131	0.0247085	0.0151356
Paraliobacillus	0.0437483	0.0440825	0.0454975
Paraoerskovia	0.0136147	0.0117004	0.00750281
Paraphotobacterium	0.0419864	0.0454623	0.0510177
Pararhodospirillum	0.0172441	0.0189661	0.0202833
Parasaccharibacter	0.00319008	0.00197368	0.00540286
Parascardovia	0.00130213	0.0020228	0.00285889
Parasphingorhabdus	0.00132037	0.00317187	0.00466546
Parvibaculum	0.00977059	0.00575717	0.0133217
Parvimonas	0.065655	0.0633885	0.0658297
Parvularcula	0.00433177	0.00528031	0.0038365
Pasteurella	0.216157	0.226102	0.229669
Paucibacter	0.0113734	0.0093419	0.00624893
Paucimonas	0.00497554	0.00371735	0.00502761
Pauljensenia	0.0368192	0.0281951	0.0231926
Pectobacterium	0.135039	0.141632	0.117328
Pediococcus	0.113495	0.114362	0.110338
Pedobacter	0.175724	0.194678	0.183822
Pelagibaca	0.021696	0.0173475	0.0170771
Pelagibacterium	0.024369	0.018149	0.0234376
Pelobacter	0.0161181	0.0120934	0.0114736
Pelodictyon	0.00606353	0.00524265	0.00721848
Pelosinus	0.0333007	0.0296975	0.0190607
Peptoclostridium	0.0166693	0.0164011	0.0191395
Peptoniphilus	0.0199069	0.0187291	0.017497
Peribacillus	0.0184472	0.0182618	0.0180509
Persephonella	0.0188799	0.0206955	0.00909285
Persicobacter	0.0233063	0.0229478	0.0205623
Petrimonas	0.0137144	0.014293	0.0139864
Petrotoga	0.0259607	0.015708	0.0216315
Phaeobacter	0.0444833	0.0488971	0.0434143
Phenylobacterium	0.0778022	0.071674	0.0756799
Phoenicibacter	0.0129775	0.00885979	0.00458288
Photobacterium	0.148007	0.141838	0.130091
Photorhabdus	0.0810818	0.0972105	0.0996273
Phreatobacter	0.01125	0.0123571	0.0311873
Phycicoccus	0.0566219	0.0482505	0.0357879
Phycisphaera	0.0891036	0.0779889	0.128608
Phyllobacterium	0.0109013	0.00882809	0.0118112
Phytobacter	0.000598442	0.000582571	0.00102482
Pimelobacter	0.0522181	0.0387728	0.0260547
Pirellula	0.0147287	0.0125064	0.0127458
Piscirickettsia	0.0829801	0.0832548	0.0942358
Planctomyces	0.0433397	0.0351534	0.0346958
Planctopirus	0.0162597	0.0113812	0.0165308
Planktothrix	0.0174852	0.0127746	0.00896019
Planococcus	0.176717	0.159628	0.111645
Plantactinospora	0.397488	0.400283	0.461457
Plantibacter	0.0205814	0.0187553	0.0148676
Plesiomonas	0.105657	0.121848	0.111364
Pleurocapsa	0.00892267	0.0118433	0.0132913
Pluralibacter	0.0158735	0.0132894	0.0216442
Polaribacter	0.265796	0.280746	0.313592
Polaromonas	0.0158616	0.0135824	0.0270809
Polymorphum	0.00963547	0.00802873	0.007684
Polynucleobacter	0.0375908	0.0370285	0.0411802
Pontibacter	0.0715311	0.0632558	0.0437324
Pontimonas	0.0121083	0.00780091	0.0108962
Porphyrobacter	0.0424106	0.0421501	0.0315913
Porphyromonas	0.0676342	0.0692974	0.0568348
Pragia	0.0307567	0.0312416	0.0343294
Prauserella	0.0117657	0.00843996	0.0114963
Prevotella	0.335883	0.358368	0.229405
Prochlorococcus	0.0850841	0.0909097	0.097922
Propionibacterium	0.110019	0.11	0.0847514
Propionimicrobium	0.00950349	0.00780204	0.0039273
Prosthecochloris	0.00622927	0.00690334	0.0100325
Proteiniphilum	0.0129803	0.00988944	0.0101748
Proteus	0.0753162	0.0780957	0.0814964
Providencia	0.335468	0.340784	0.346238
Pseudanabaena	0.0108884	0.0131956	0.00897857
Pseudarthrobacter	0.0753428	0.0680233	0.0476725
Pseudoalteromonas	0.273547	0.278981	0.302982
Pseudoclostridium	0.0130112	0.0142925	0.00899156
Pseudodesulfovibrio	0.0417803	0.0430814	0.0443459
Pseudogulbenkiania	0.00407803	0.00317174	0.00368519
Pseudohongiella	0.00644331	0.0034964	0
Pseudolabrys	0.0091389	0.00836874	0.0140509
Pseudomonas	2.22652	2.12744	2.28086
Pseudonocardia	0.117619	0.104599	0.127501
Pseudopedobacter	0.0211247	0.0173553	0.0141646
Pseudopropionibacterium	0.0401103	0.0335072	0.0217678
Pseudorhodoplanes	0.0405238	0.028063	0.0542357
Pseudothermotoga	0.0051802	0.00902399	0.00715302
Pseudovibrio	0.00554773	0.0073998	0.00812867
Pseudoxanthomonas	0.0867734	0.0813568	0.0658992
Psychrobacter	0.189891	0.19772	0.149942
Psychroflexus	0.0139307	0.015835	0.0250436
Psychromicrobium	0.0121296	0.0140639	0.0158597
Psychromonas	0.100448	0.0986592	0.0997634
Pulveribacter	0.0146475	0.0134109	0.0316092
Pusillimonas	0.00849509	0.00565478	0.00473393
Rahnella	0.00974314	0.00888543	0.0146034
Ralstonia	0.246934	0.265152	0.281412
Ramlibacter	0.0339992	0.0385991	0.0322955
Raoultella	0.0279871	0.0305733	0.0252514
Raphidiopsis	0.00599783	0.00501353	0.00326466
Rathayibacter	0.0256297	0.0214216	0.0110665
Reinekea	0.00827114	0.00556294	0.00678109
Renibacterium	0.0050427	0.00478475	0.00612513
Rhizobacter	0.00956334	0.00733876	0.00848423
Rhizobium	0.310505	0.3211	0.284382
Rhizorhabdus	0.0229005	0.0184858	0.0222441
Rhodanobacter	0.0107449	0.00633713	0.00564644
Rhodobaca	0.03373	0.0306953	0.0238979
Rhodobacter	0.197372	0.187137	0.184819
Rhodococcus	0.34214	0.326704	0.278132
Rhodoferax	0.0269276	0.0328302	0.0301531
Rhodoluna	0.0492111	0.0379986	0.0257294
Rhodomicrobium	0.00920852	0.00621039	0.012925
Rhodopirellula	0.0182199	0.0157667	0.0193417
Rhodoplanes	0.00860627	0.0060881	0.0107427
Rhodopseudomonas	0.0443572	0.0399553	0.0425901
Rhodospirillum	0.0183924	0.0218327	0.0165587
Rhodothermus	0.003445	0.00637749	0.00456643
Rhodovulum	0.0174365	0.0211	0.0283181
Rickettsia	0.186337	0.19398	0.177816
Riemerella	0.0504836	0.0483447	0.0462077
Rippkaea	0.0548635	0.0596998	0.0514642
Rivularia	0.0270383	0.031436	0.0249696
Robiginitalea	0.00514373	0.00340356	0.00408582
Roseateles	0.00786028	0.00767964	0.00727603
Roseburia	0.0317487	0.0227478	0.0115102
Roseibacterium	0.00767343	0.00602258	0.0087005
Roseiflexus	0.019993	0.0185231	0.0140524
Roseobacter	0.00450879	0.00543585	0.00796624
Roseomonas	0.0835531	0.0711318	0.0562069
Roseovarius	0.00535105	0.00900183	0.00800132
Rothia	0.104848	0.106446	0.0689917
Rubinisphaera	0.0240411	0.0207012	0.0132492
Rubrivivax	0.0273127	0.0187556	0.0170703
Rubrobacter	0.0525932	0.0490443	0.0475804
Ruegeria	0.0245827	0.0236966	0.024357
Rufibacter	0.0684598	0.0572606	0.0512218
Ruminiclostridium	0.0138269	0.0185532	0.0170082
Ruminococcus	0.0490945	0.0387655	0.0597946
Rummeliibacillus	0.00930326	0.0115989	0.00988811
Runella	0.029306	0.0292698	0.0314093
Saccharomonospora	0.0879009	0.0739057	0.0624494
Saccharophagus	0.00703061	0.0049701	0.0111254
Saccharopolyspora	0.0340899	0.0284795	0.014437
Saccharospirillum	0.0610852	0.0574498	0.0557162
Saccharothrix	0.0177243	0.0149693	0.0166027
Sagittula	0.0502633	0.0464304	0.0518282
Salegentibacter	0.0324765	0.046807	0.0374379
Salicibibacter	0.0192131	0.0291014	0.0213782
Salimicrobium	0.00932202	0.00656605	0.00844573
Salinibacter	0.010449	0.011406	0.0117908
Salinibacterium	0.00462342	0.00439984	0.00603309
Salinicoccus	0.0331786	0.0368678	0.0210462
Salinicola	0.0103406	0.00803758	0.0122599
Salinimonas	0.00481176	0.00614456	0.00399605
Saliniradius	0.00292922	0.00693255	0.00310617
Salinisphaera	0.00553686	0.00566608	0.00565188
Salinispira	0.00589007	0.00597308	0.00551825
Salinispora	0.0106231	0.0144388	0.0155165
Salinivirga	0.013618	0.0110597	0.0119311
Salipiger	0.0183958	0.020777	0.0168615
Salmonella	0.305891	0.305597	0.310927
Sandaracinus	0.0392566	0.0318219	0.063058
Sanguibacter	0.0141863	0.0109828	0.0163976
Saprospira	0.0271937	0.0229562	0.0195839
Scardovia	0.0234545	0.0256443	0.0187989
Schaalia	0.0387296	0.0341116	0.0331789
Scytonema	0.0894	0.0934167	0.0687768
Sebaldella	0.0515382	0.0537852	0.0553211
Sedimenticola	0.00855683	0.00943558	0.00817075
Sedimentisphaera	0.0136305	0.00956954	0.0195484
Sediminicola	0.00589111	0.00822578	0.0101485
Sediminispirochaeta	0.00992991	0.00684971	0.00726355
Segniliparus	0.0267666	0.0171173	0.0143178
Selenomonas	0.0425693	0.0410841	0.0275447
Seonamhaeicola	0.0224599	0.0224169	0.0282487
Serinicoccus	0.07401	0.0616298	0.0444222
Serpentinomonas	0.0226946	0.0167347	0.0369401
Serratia	0.307912	0.302202	0.351382
Shewanella	0.364008	0.364134	0.342323
Shigella	0.00584161	0.00764266	0.0106449
Shimwellia	0.00464433	0.00655933	0.00725301
Shinella	0.0892623	0.0968153	0.0887514
Siansivirga	0.0472524	0.0484602	0.0471686
Sideroxydans	0.00784191	0.00393133	0.00725133
Simiduia	0.0349108	0.0270407	0.0208521
Simkania	0.00884329	0.00811672	0.00812165
Simonsiella	0.0792622	0.0851327	0.0841781
Simplicispira	0.0100359	0.00801221	0.00605458
Singulisphaera	0.0222387	0.0165356	0.0185899
Sinomonas	0.0190032	0.020337	0.0108575
Sinorhizobium	0.211792	0.250227	0.204673
Slackia	0.00390137	0.00707822	0.00149148
Sneathia	0.0862011	0.0895733	0.0931858
Snodgrassella	0.0181347	0.020721	0.0210441
Sodalis	0.0187936	0.0260722	0.0193791
Solibacillus	0.110079	0.111743	0.0892689
Solimonas	0.0224357	0.021739	0.0232459
Solitalea	0.0191571	0.0217865	0.0202254
Sorangium	0.0782558	0.0833752	0.0914853
Sphaerobacter	0.0236902	0.0191234	0.0162967
Sphaerochaeta	0.0345829	0.0275166	0.0222135
Sphaerospermopsis	0.0149378	0.0205961	0.016284
Sphingobacterium	0.142223	0.147555	0.144583
Sphingobium	0.304258	0.25953	0.237987
Sphingomonas	0.45044	0.410112	0.348598
Sphingopyxis	0.147753	0.120167	0.142314
Sphingorhabdus	0.0098379	0.00967396	0.0128231
Spiribacter	0.039549	0.0325151	0.0370167
Spirochaeta	0.0146186	0.0146076	0.0138569
Spiroplasma	1.55877	1.58555	1.66725
Spirosoma	0.132273	0.135665	0.103175
Spongiibacter	0.0278552	0.0310593	0.0274306
Sporosarcina	0.070674	0.0687371	0.0551224
Stackebrandtia	0.0165617	0.0101248	0.00715668
Stanieria	0.0400178	0.045764	0.0478403
Staphylococcus	1.61209	1.69395	1.71267
Stappia	0.0163126	0.0118566	0.00802809
Starkeya	0.0112295	0.00605352	0.0066566
Stenotrophomonas	0.25565	0.235801	0.282429
Steroidobacter	0.0198123	0.0130821	0.00669757
Stigmatella	0.0207952	0.0143131	0.0170178
Streptacidiphilus	0.0318089	0.0263907	0.0379095
Streptobacillus	0.0443857	0.0425692	0.0621511
Streptococcus	1.40772	1.43441	1.17646
Streptomyces	3.37635	3.35262	4.22078
Streptosporangium	0.0356264	0.0399929	0.0455874
Suicoccus	0.0229464	0.0201915	0.0173613
Sulfitobacter	0.0497626	0.0439428	0.0469856
Sulfuricaulis	0.00652337	0.00595249	0.00666689
Sulfuricella	0.00688072	0.00512591	0.00631908
Sulfuricurvum	0.0100411	0.0104912	0.0200054
Sulfuriferula	0.00344918	0.00232046	0.00400089
Sulfurifustis	0.0228374	0.0170718	0.0157787
Sulfurihydrogenibium	0.0293652	0.0383596	0.0246095
Sulfurimonas	0.0421372	0.0433026	0.0299399
Sulfuritalea	0.0130528	0.0129552	0.00773291
Sulfurospirillum	0.0768286	0.0690037	0.0564859
Sulfurovum	0.0505264	0.0517589	0.0460398
Sutterella	0.0127962	0.00991651	0.00551069
Symbiobacterium	0.0126283	0.0113847	0.00868015
Synechococcus	0.144484	0.130423	0.116303
Synechocystis	0.00957586	0.00557371	0.00184771
Syntrophobacter	0.0249076	0.0224813	0.0199747
Syntrophobotulus	0.00514634	0.00428229	0.00684617
Syntrophomonas	0.0150296	0.0118855	0.00605292
Syntrophothermus	0.0320807	0.0424553	0.0308572
Syntrophus	0.00346812	0.00394817	0.00693329
Tamlana	0.0166309	0.0174068	0.0180695
Tannerella	0.0195998	0.0191242	0.0161386
Tardibacter	0.0334017	0.0249783	0.0321395
Tateyamaria	0.0106526	0.0160384	0.0291498
Tatlockia	0.00764878	0.00773582	0.010534
Tatumella	0.011317	0.0144819	0.0139934
Taylorella	0.0130794	0.0132854	0.0115338
Tenacibaculum	0.101441	0.108047	0.10324
Tepidanaerobacter	0.00648728	0.00587126	0.00845604
Teredinibacter	0.0136447	0.00698116	0.00835936
Terribacillus	0.00837057	0.00730717	0.00246345
Terriglobus	0.0377925	0.0307126	0.0245765
Tessaracoccus	0.192715	0.165596	0.125138
Tetragenococcus	0.00840796	0.0103547	0.00870208
Thalassolituus	0.0146607	0.0110302	0.00564402
Thalassospira	0.0156937	0.0152923	0.0105209
Thalassotalea	0.0238862	0.0275129	0.0288077
Thauera	0.0755909	0.0626287	0.065486
Thermacetogenium	0.00760441	0.00328864	0.00576674
Thermaerobacter	0.0137531	0.0140483	0.0227786
Thermanaeromonas	0.00622889	0.00282137	0.000560175
Thermanaerovibrio	0.00388547	0.00692311	0.00431118
Thermincola	0.011093	0.00837539	0.0084266
Thermoanaerobacter	0.365014	0.372224	0.406952
Thermoanaerobacterium	0.0791669	0.0785665	0.0674624
Thermobacillus	0.0100483	0.00828774	0.00730336
Thermobaculum	0.00404757	0.00373562	0.00276981
Thermobifida	0.0232068	0.0217574	0.0140602
Thermobispora	0.0174802	0.0179024	0.0267549
Thermoclostridium	0.00540523	0.00904413	0.0146526
Thermocrinis	0.00866383	0.00412145	0.00573119
Thermodesulfatator	0.0197579	0.0203936	0.0179015
Thermodesulfobacterium	0.0830223	0.0855483	0.0893184
Thermodesulfobium	0.0282028	0.0278199	0.0333261
Thermodesulfovibrio	0.011888	0.0117266	0.0120849
Thermogutta	0.00817268	0.00744284	0.0107811
Thermomicrobium	0.0233613	0.0146355	0.0132873
Thermomonospora	0.0429451	0.0460414	0.0397433
Thermosediminibacter	0.00750334	0.00575911	0.00898345
Thermosipho	0.0767738	0.0840897	0.080046
Thermosulfidibacter	0.00096334	0.00213929	0.00227748
Thermosynechococcus	0.00368625	0.00532736	0.00464167
Thermotoga	0.0181083	0.0226247	0.0212292
Thermovibrio	0.00563455	0.00396323	0.000467733
Thermovirga	0.00319869	0.00350421	0.00431741
Thermus	0.0951257	0.134365	0.0893242
Thioalkalivibrio	0.0350726	0.0243243	0.0360478
Thiobacillus	0.00840921	0.00383067	0.00553265
Thioclava	0.0458323	0.0406829	0.0253317
Thiocystis	0.00547764	0.00470238	0.00791875
Thiodictyon	0.0156941	0.0151552	0.0190953
Thioflavicoccus	0.0144045	0.0119277	0.00727429
Thiohalobacter	0.0189318	0.0172034	0.0172156
Thiolapillus	0.00328755	0.00283227	0.00501974
Thiomicrospira	0.0155499	0.0154534	0.0125502
Thiomonas	0.0360987	0.0331988	0.0300327
Thioploca	0.00998727	0.00843517	0.00840586
Tistrella	0.0122991	0.0132319	0.0158142
Tolumonas	0.0226834	0.0168538	0.0143947
Treponema	0.229247	0.235295	0.227529
Trichodesmium	0.0439761	0.0557745	0.0492569
Trichormus	0.0590539	0.0637237	0.0613357
Tropheryma	0.018416	0.0140006	0.0144764
Truepera	0.0460787	0.0462102	0.0478323
Trueperella	0.0636568	0.0531704	0.0378249
Tsukamurella	0.0331057	0.0287072	0.0187924
Tumebacillus	0.070455	0.0869468	0.0689766
Turicibacter	0.0555489	0.0475804	0.0410598
Turneriella	0.00693034	0.00542128	0.00594662
Ureaplasma	0.121497	0.127694	0.119268
Urechidicola	0.0320654	0.0311804	0.0491662
Vagococcus	0.0595834	0.0585032	0.0667554
Variibacter	0.0055929	0.00416477	0.00834185
Variovorax	0.0817575	0.0824833	0.0849812
Veillonella	0.051899	0.0542627	0.034162
Verminephrobacter	0.049198	0.049883	0.0562131
Verrucomicrobium	0.0255167	0.0240774	0.0255583
Verrucosispora	0.021141	0.0222437	0.022709
Vibrio	0.680029	0.710017	0.722739
Virgibacillus	0.0714349	0.0670975	0.0632901
Vitreoscilla	0.0261615	0.0206046	0.0153766
Vogesella	0.0399951	0.0377286	0.0478585
Vulgatibacter	0.0206907	0.0213504	0.01524
Waddlia	0.00855776	0.0050033	0.0193267
Weeksella	0.0302276	0.0308254	0.0235098
Weissella	0.119014	0.112808	0.104987
Wenyingzhuangia	0.0260207	0.0267703	0.0264209
Wenzhouxiangella	0.00567759	0.00621247	0.00787156
Wigglesworthia	0.127096	0.128264	0.142986
Winogradskyella	0.0642505	0.0652687	0.072986
Woeseia	0.00871445	0.00816656	0.00323286
Wolbachia	0.0410999	0.039479	0.0366537
Wolinella	0.00233497	0.00441586	0.000876276
Xanthobacter	0.0185432	0.0156285	0.0136134
Xanthomonas	0.366552	0.376222	0.396514
Xenorhabdus	0.0951317	0.0976931	0.101264
Xylanimonas	0.0131144	0.0128331	0.00777907
Xylella	0.0639073	0.0771229	0.0691985
Yangia	0.0410328	0.0292797	0.0318662
Yersinia	0.429717	0.467947	0.418462
Yoonia	0.0174309	0.0125724	0.0222653
Zhihengliuella	0.030471	0.0206012	0.0194244
Zhongshania	0.00710187	0.0058686	0.00963405
Zobellella	0.013597	0.01669	0.0287668
Zobellia	0.0466598	0.0470161	0.0448087
Zunongwangia	0.0122086	0.0115887	0.0137353
Zymobacter	0.00934849	0.0084622	0.00611685
Zymomonas	0.0658328	0.0587285	0.0542133
