# Supplementary material for: Metatranscriptomic insights into the dengue patient blood microbiome: Enhanced microbial diversity and metabolic activity in severe patients
Source: PLoS Negl Trop Dis. 2024 Oct 17;18(10):e0012589. doi: 10.1371/journal.pntd.0012589 (PMC11521311; doi:10.1371/journal.pntd.0012589)
Supplement: S2 File — (XLSX) [file pntd.0012589.s002.xlsx]

## Sheet: CBC
S2 File: Pearsons correlation coefficients (r) and p values obtained between TAMs of severe group and significant clinical parameters (CBC)
	Unique TAMs (19)																			Core TAMs (7)
r-value	Bacillus phage Stitch	Chrysochromulina ericina virus	Leptotrichia sp oral taxon 498	Methanothermococcus okinawensis	Microlunatus phosphovorus	Micromonospora purpureochromogenes	Mycobacterium avium	Mycoplasma capricolum	Phycisphaera mikurensis	Red clover cryptic virus 2	Serratia marcescens	Spiroplasma apis	Spiroplasma cantharicola	Spiroplasma chrysopicola	Staphylococcus schleiferi	Streptococcus suis	Streptomyces albulus	Streptomyces albus	Streptomyces fradiae	Bacillus cereus	Burkholderia pseudomallei	Nostocales cyanobacterium HT 58 2	Plantactinospora sp BB1	Ralstonia solanacearum	Staphylococcus cohnii	Streptomyces reticuli
Lymphocytes	-0.207559	0.616604	0.408161	0.277556	-0.0417201	-0.382109	0.593173	0.267135	0.549727	0.417458	0.48701	0.464125	0.50753	0.641268	0.420337	0.504649	0.550975	0.332915	0.114345	0.470387	-0.256841	0.480408	0.481217	-0.265276	0.487469	-0.263082
Neutrophils	0.410958	-0.466623	-0.29228	-0.204563	-0.101707	0.461668	-0.70077	-0.0975836	-0.717432	-0.2344	-0.418706	-0.397804	-0.289383	-0.630604	-0.357553	-0.5909	-0.56866	-0.35477	-0.170011	-0.485049	0.115743	-0.402707	-0.47512	0.155467	-0.499258	0.175276
Platelet count	0.574377	-0.587704	-0.427947	0.109872	0.0526651	-0.346064	-0.089669	0.564009	-0.724929	-0.380008	-0.882717	-0.724396	-0.344265	-0.994985	-0.423128	-0.926148	-1	-0.941771	-0.819573	-0.809255	0.398614	-0.115739	-0.700928	0.859631	-0.165258	0.516845
TLC	-0.638413	-0.985436	-0.928893	-0.511039	-0.262297	-0.526775	-0.392746	-0.442828	-0.705659	-0.69703	-0.535708	0.148409	-0.931844	-0.468786	-0.599668	-0.623651	-0.426177	-0.325618	-0.673509	-0.187199	-0.849894	0.31914	-0.712854	-0.433255	-0.898655	-0.328071
p-value	Bacillus phage Stitch	Chrysochromulina ericina virus	Leptotrichia sp oral taxon 498	Methanothermococcus okinawensis	Microlunatus phosphovorus	Micromonospora purpureochromogenes	Mycobacterium avium	Mycoplasma capricolum	Phycisphaera mikurensis	Red clover cryptic virus 2	Serratia marcescens	Spiroplasma apis	Spiroplasma cantharicola	Spiroplasma chrysopicola	Staphylococcus schleiferi	Streptococcus suis	Streptomyces albulus	Streptomyces albus	Streptomyces fradiae	Bacillus cereus	Burkholderia pseudomallei	Nostocales cyanobacterium HT 58 2	Plantactinospora sp BB1	Ralstonia solanacearum	Staphylococcus cohnii	Streptomyces reticuli
Lymphocytes	0.631843	0.144235	0.341692	0.520674	0.923504	0.374126	0.161041	0.536618	0.195699	0.330531	0.254048	0.277842	0.233856	0.12792	0.327119	0.236625	0.194638	0.439918	0.792254	0.271197	0.552587	0.260773	0.259944	0.539487	0.253584	0.542881
Neutrophils	0.338311	0.275179	0.498536	0.636801	0.814808	0.280476	0.0940604	0.822198	0.0858909	0.588119	0.329049	0.354382	0.502854	0.134804	0.406237	0.16274	0.180028	0.409969	0.695018	0.256034	0.789769	0.348341	0.266242	0.72005	0.241866	0.68603
Platelet count	0.175469	0.16515	0.318203	0.800218	0.903517	0.421763	0.836423	0.183795	0.0823916	0.376816	0.0306686	0.0826371	0.424222	0.0130013	0.323832	0.0223879	0.0124677	0.0198891	0.0468099	0.0499764	0.35338	0.789775	0.0939801	0.0359603	0.703165	0.225045
TLC	0.129738	0.0140685	0.0219316	0.23051	0.544098	0.215895	0.360678	0.301194	0.0916059	0.0959699	0.207877	0.732298	0.0214493	0.272886	0.156252	0.139431	0.320263	0.450167	0.108639	0.665827	0.0383955	0.459371	0.0880808	0.312071	0.0273884	0.446709
	p-value < 0.05 (Significant)

## Sheet: LFT
S2 File: Pearsons correlation coefficients (r) and p values obtained between TAMs of severe group and significant clinical parameters (LFT)
	Unique TAMs (19)																			Core TAMs (7)
r-value	Bacillus phage Stitch	Chrysochromulina ericina virus	Leptotrichia sp oral taxon 498	Methanothermococcus okinawensis	Microlunatus phosphovorus	Micromonospora purpureochromogenes	Mycobacterium avium	Mycoplasma capricolum	Phycisphaera mikurensis	Red clover cryptic virus 2	Serratia marcescens	Spiroplasma apis	Spiroplasma cantharicola	Spiroplasma chrysopicola	Staphylococcus schleiferi	Streptococcus suis	Streptomyces albulus	Streptomyces albus	Streptomyces fradiae	Bacillus cereus	Burkholderia pseudomallei	Nostocales cyanobacterium HT 58 2	Plantactinospora sp BB1	Ralstonia solanacearum	Staphylococcus cohnii	Streptomyces reticuli
Bilirubin (Direct)	-0.361407	0.729697	0.607774	-0.11015	0.00220773	0.432635	-0.25568	0.0191169	0.338286	0.389809	0.589318	0.84455	0.434142	0.649279	0.621287	0.556229	0.589646	0.575932	0.687407	0.49046	0.0153949	0.218466	0.66272	-0.294249	0.659339	-0.0412009
Bilirubin (Indirect)	0.129099	0.552018	0.849452	0.444086	0.174244	0.482577	0.283706	0.237428	0.016927	0.357416	0.498048	1	0.346455	0.555061	0.835973	0.363363	0.460826	0.460842	0.615448	0.32893	-0.123013	0.625689	0.67158	-0.252935	0.652221	0.257342
SGOT (AST)	0.126087	0.519149	-0.199177	0.0446113	-0.0543906	0.173527	0.106131	0.223592	0.249855	0.456296	0.372341	0.46678	0.0926649	0.522455	0.210082	0.387055	0.491407	0.364781	0.289979	0.188438	-0.21692	-0.397926	0.364207	-0.163598	0.545834	-0.278475
Total Protein	0.604599	-0.349713	-0.0778261	0.393678	-0.323693	-0.279477	0.0326699	0.240368	-0.136437	-0.0611956	-0.236571	-0.55743	-0.0320987	-0.353282	-0.272809	-0.293114	-0.268446	-0.315281	-0.291527	-0.169901	-0.0155756	0.33765	-0.360851	0.167211	-0.221786	-0.080348
p-value	Bacillus phage Stitch	Chrysochromulina ericina virus	Leptotrichia sp oral taxon 498	Methanothermococcus okinawensis	Microlunatus phosphovorus	Micromonospora purpureochromogenes	Mycobacterium avium	Mycoplasma capricolum	Phycisphaera mikurensis	Red clover cryptic virus 2	Serratia marcescens	Spiroplasma apis	Spiroplasma cantharicola	Spiroplasma chrysopicola	Staphylococcus schleiferi	Streptococcus suis	Streptomyces albulus	Streptomyces albus	Streptomyces fradiae	Bacillus cereus	Burkholderia pseudomallei	Nostocales cyanobacterium HT 58 2	Plantactinospora sp BB1	Ralstonia solanacearum	Staphylococcus cohnii	Streptomyces reticuli
Bilirubin (Direct)	0.402255	0.0710167	0.143806	0.801792	0.995992	0.311967	0.557179	0.965306	0.434113	0.3648	0.15788	0.0304647	0.310188	0.115182	0.134031	0.185237	0.157623	0.168617	0.0924525	0.247848	0.972058	0.616828	0.106788	0.498005	0.10886	0.925299
Bilirubin (Indirect)	0.768454	0.188916	0.0292355	0.298602	0.690554	0.256091	0.513894	0.586139	0.969278	0.407668	0.240062	0.0061751	0.42272	0.186254	0.0327042	0.399616	0.279655	0.279637	0.138201	0.447341	0.779125	0.130943	0.101484	0.561495	0.113309	0.554571
SGOT (AST)	0.77373	0.219182	0.648634	0.919133	0.901475	0.691774	0.808903	0.608474	0.566356	0.284713	0.387613	0.273086	0.832826	0.216014	0.630583	0.368349	0.246868	0.397708	0.504414	0.666584	0.619356	0.354445	0.398479	0.708708	0.194402	0.52186
Total Protein	0.146168	0.418218	0.859339	0.359845	0.454829	0.52033	0.940739	0.581434	0.755636	0.889211	0.587512	0.184196	0.941774	0.413313	0.530547	0.499704	0.537278	0.46698	0.502086	0.697942	0.97173	0.435007	0.403008	0.702531	0.611412	0.854823
