# Supplementary material for: Metatranscriptomic insights into the dengue patient blood microbiome: Enhanced microbial diversity and metabolic activity in severe patients
Source: PLoS Negl Trop Dis. 2024 Oct 17;18(10):e0012589. doi: 10.1371/journal.pntd.0012589 (PMC11521311; doi:10.1371/journal.pntd.0012589)
Supplement: S3 File — (XLSX) [file pntd.0012589.s003.xlsx]

## Sheet: Genes and Pathways
S3 File : Functional pathways along with associated genes across mild, moderate and severe group of Dengue patients via ShinyGO
Group	Pathways	Average fraction of genes(%)	Fold Enrichment(Average)	p-value(Average)	Genes
Mild	Amino acid biosynthesis	25.7937	107.869	0.0388204	ARGG, PYRH
Mild	Antioxidant defense	12.5	28.6528	0.0368772	SUCB, NRDB
Mild	ATP formation	29.0323	140.855	0.00350759	ATPA, ATPD
Mild	Carbohydrate metabolism	21.8506	98.4446	0.0190019	TPIA, TAL, GLPK
Mild	Ion transport	20.1282	105.948	0.00205585	ATPA, ATPD
Mild	NADP binding	10.5263	24.1287	0.0464622	GND, PNTB
Mild	Nucleotide biosynthesis	17.4539	80.7625	0.00880251	ATPA, ATPD, PYRH
Mild	Protein Degradation	15	73.5	0.0292845	FTSH
Mild	Protein quality control	18.382	99.8887	0.0283245	LON, RPLC, DNAK
Mild	Protein synthesis under certain stress conditions	29.1667	93.275	0.0453901	LEPA, PYRH
Mild	Stress response	19.9167	79.9545	0.0260237	LON, DNAK, LEPA
MODERATE	Amino acid biosynthesis	18.6458	88.8088	0.0316102	METH, LYSS
MODERATE	Antioxidant defense	13.5615	135.615	0.0134028	GOR
MODERATE	ATP formation	26.8078	192.291	0.00618426	ATPA, SDHA, GLCB, ENO, ATPD, PYK
MODERATE	Carbohydrate metabolism	18.8554	88.745	0.027599	GLCB, TAL, ENO, MALP, GND, GAPA
MODERATE	Cell shape	16.6667	119.048	0.0166898	DNAK
MODERATE	Ion transport	21.4211	148.604	0.00219014	ATPA, ATPD, PYK
MODERATE	Lipopolysaccharide biosynthesis	23.3333	89.7436	0.0313039	LPXL
MODERATE	NADPH production	20.1864	105.205	0.0178531	TAL, GND, PPNK
MODERATE	Nucleotide biosynthesis	18.5929	127.728	0.0159772	ATPA, ATPD, ENO, FOLE, PYK, NDK, PPNK, GOR, DNAK
MODERATE	Protein synthesis	18.2738	140.003	0.0264312	TUF, LYSS
MODERATE	Stress response	13.1362	78.2321	0.0171465	YCHF, LON, DNAK
SEVERE	ATP formation	27.9761	549.527	0.00495496	DNAK, ATPA, ATPB, PYK
SEVERE	Cell shape	21.6667	616.836	0.00943668	DNAK
SEVERE	Ion transport	19.1326	378.682	0.00501489	ATPA, ATPB, ATPD
SEVERE	Nucleotide biosynthesis	13.7505	269.346	0.00506079	ATPA, ATPB, ATPD
SEVERE	Stress response	17.4074	489.626	0.00961667	PAN
